# Supplementary material for: Distinctive Inflammatory Traits of Parvovirus B19 Infection Associated with Persisting Autoimmunity
Source: Viruses. 2026 Jul 14;18(7):774. doi: 10.3390/v18070774 (PMC13431566; doi:10.3390/v18070774)
Supplement: Supplementary file 1 [file viruses-18-00774-s001.zip]

Archive with 1 entries (1 files):
- viruses-4389112-supplementary.pdf
